# Supplementary material for: Characterising the Response of Human Breast Cancer Cells to Polyamine Modulation
Source: Biomolecules. 2021 May 17;11(5):743. doi: 10.3390/biom11050743 (PMC8156773; doi:10.3390/biom11050743)
Supplement: Supplementary file 1 [file biomolecules-11-00743-s001.zip]

Archive with 1 entries (1 files):
- biomolecules-1164696-supplementary.pdf
